# Supplementary material for: Selenium Alleviates Cadmium Toxicity by Regulating Carbon Metabolism, AsA-GSH Cycle, and Cadmium Transport in Glycyrrhiza uralensis Fisch. Seedlings
Source: Plants (Basel). 2025 Jun 6;14(12):1736. doi: 10.3390/plants14121736 (PMC12196552; doi:10.3390/plants14121736)
Supplement: Supplementary file 1 [file plants-14-01736-s001.zip]

Archive with 1 entries (1 files):
- plants-3661821-supplementary.pdf
